# Supplementary material for: Stringent Response Factor DksA Contributes to Fatty Acid Degradation Function to Influence Cell Membrane Stability and Polymyxin B Resistance of Yersinia enterocolitica
Source: Int J Mol Sci. 2023 Jul 26;24(15):11951. doi: 10.3390/ijms241511951 (PMC10418728; doi:10.3390/ijms241511951)
Supplement: Supplementary file 1 [file ijms-24-11951-s001.zip]

Archive with 1 entries (1 files):
- ijms-2497357-supplementary.pdf
